# Supplementary material for: Cysteine dioxygenase type 1 (CDO1) gene promoter methylation during the adenoma-carcinoma sequence in colorectal cancer
Source: PLoS One. 2018 May 10;13(5):e0194785. doi: 10.1371/journal.pone.0194785 (PMC5944981; doi:10.1371/journal.pone.0194785)
Supplement: S1 Table — (XLSX) [file pone.0194785.s001.xlsx]

## Sheet: Sheet1
Supplementary Table S1: Q-MSP, bisulfite-sequencing and RT-PCR sequence of primers and annealing temperature.
Methods	Gene		Sequences	annealing temperature
Q-MSP	CDO1	Forward primer	CCACAACGACGAAAATAAAACG	60℃
		Reverse primer	TCGGCGTTTTAGGGATCGCG
		Fluorescent probe	FAM-TTAACGGCGCGTTTTAGTCGTTCG-TAMRA
	SEPT9	Forward primer	CGCGCGATTCGTTGTTTATTA	55℃
		Reverse primer	CCAACCCAACACCCACCTT
		Fluorescent probe	FAM-GGATTTCGCGGTTAAC-TAMRA
	β-actin	Forward primer	TGGTGATGGAGGAGGTTTAGTAAGT
		Reverse primer	AACCAATAAAACCTACTCCTCCCTTAA
		Fluorescent probe	FAM-ACCACCACCCAACACACAATAACAAACACA-TAMRA
Bisulfite-sequencing	SEPT9	Forward primer	GGTTAGTTTTGTATTGTAGGAG	55℃
		Reverse primer	AACAACCAACCCAACACC
RT-PCR	CDO1	Forward primer	TCTCTGTTGGGGTGAAGGAC	58℃
		Reverse primer	AGTGAAGGCTCACAGCAGGT
	β-actin	Forward primer	TCACCCACACTGTGCCCATCTACGA	58℃
		Reverse primer	CAGCGGAACCGCTCATTGCCAATGG
