# Supplementary material for: Cysteine dioxygenase type 1 (CDO1) gene promoter methylation during the adenoma-carcinoma sequence in colorectal cancer
Source: PLoS One. 2018 May 10;13(5):e0194785. doi: 10.1371/journal.pone.0194785 (PMC5944981; doi:10.1371/journal.pone.0194785)
Supplement: S2 Table — (XLSX) [file pone.0194785.s002.xlsx]

## Sheet: Sheet1
Supplementary Table S2: Univariate and multivariate prognostic analysis of clinicopathological factors for RFS in colorectal cancer (pStage 0- III).
Clinicopathological parameters	Categories	account	Univariate analysis		Multivariate analysis
			5year RFS(%)	p-value	Hazard ratio	95%CI	p-value※
Age	≤ 63	45	75.4	0.74
	63 <	43	76.1
Gender	Male	53	80.6	0.33
	Female	35	67.8
Histological type	Differentiated type	83	76.7	0.38
	Undifferentiated type	5	60
Tumor location	Colon	49	86.8	0.01	2.23	-0.92 to 0.07	0.1
	Rectum	39	61.9
Depth of tumor invasion	~sm	13	100	0.03	---
(pathological)	mp~	75	71.3
Lymph node metastasis	Negative	58	96.2	<0.0001	---
(pathological)	Positive	30	39.3
Distant metastasis	Negative	88	75.8	---	---
(clinical)	Positive	0	---
pStage (Dukes classification)	pStage 0 - I (A)	27	100	<0.0001	1		<0.0001
	pStage II (B)	31	93		1.20e9	0.79 to 1.84e64
	pStage III (C)	30	39.3		8.90e9	7.11 to 2.64e64
Lymphatic permeation (ly)	ly0	11	100	0.05
	ly1	77	72.1
Vascular permeation (v)	v0	22	100	0.02	1.13	-1.53 to 0.81	0.91
	v1	66	68
Infiltrative growth pattern (INF)	INF a, b	86	77.6	<0.0001	3.56	-1.38 to 0.33	0.17
	INF c	2	0
CDO1 TaqMeth Value	≤ 44.8	57	83.6	0.04	1.29	-0.58 to 0.32	0.57
	44.8 <	31	60.4
※Cox proportional-hazards model
